# Supplementary material for: Genetics and Genomic Regions Affecting Response to Newcastle Disease Virus Infection under Heat Stress in Layer Chickens
Source: Genes (Basel). 2019 Jan 18;10(1):61. doi: 10.3390/genes10010061 (PMC6356198; doi:10.3390/genes10010061)
Supplement: Supplementary file 1 [file genes-10-00061-s001.zip]

Archive with 3 entries (2 files):
- genes-413748-supplementary-to_final/
- genes-413748-supplementary-to_final/Additional File 1.xlsx
- genes-413748-supplementary-to_final/Additional File 2.xlsx
