# Supplementary material for: Genetics and Genomic Regions Affecting Response to Newcastle Disease Virus Infection under Heat Stress in Layer Chickens
Source: Genes (Basel). 2019 Jan 18;10(1):61. doi: 10.3390/genes10010061 (PMC6356198; doi:10.3390/genes10010061)
Supplement: Supplementary file 1 [file genes-10-00061-s001.zip › genes-413748-supplementary-to_final/Additional File 1.xlsx]

## Sheet: Sheet1
Trait	SNP ID	Axiom ID	Chromosome	Position	P-value	Variant	Genes
Viral titer, 2 dpi	rs316767446	AX-75498142	1	6539088	3.92e-06	A/G	CDC123, CAMK1D, CCDC3
Viral titer, 6 dpi	rs312419519	AX-76312437	24	434537	6.09757e-09	C/T
Viral titer, 6 dpi	rs316602522	AX-76312561	24	437369	1.09677e-06	A/G
Viral titer, 6 dpi	rs315247896	AX-76312656	24	439921	1.60963e-07	A/G	TIRAP (4), SRPRA, KIRREL3 (4), ST3GAL4, EI24 (4),FAM118B (5), DCPS (3), CDON, STT3A, CHEK1, FOXRED1
Viral titer, 6 dpi	rs14292128	AX-76313323	24	456944	6.33399e-07	A/G	TIRAP (4), SRPRA, KIRREL3 (4), ST3GAL4, EI24 (4),FAM118B (5), DCPS (3), STT3A, CHEK1, FOXRED1
Viral titer, 6 dpi	rs315615997	AX-76317441	24	552019	1.45296e-07	C/T	KIRREL3 (4), ST3GAL4
Viral titer, 6 dpi	rs316132202	AX-76317498	24	553608	1.45296e-07	A/G
Viral titer, 6 dpi	rs16192874	AX-80997255	24	572621	5.29406e-07	A/T	KIRREL3
Viral titer, 6 dpi	rs315836090	AX-76318737	24	579011	2.68061e-06	A/G	KIRREL3
Viral titer, 6 dpi	rs314396434	AX-76320871	24	678271	2.77449e-07	A/G
Viral titer, 6 dpi	rs315093440	AX-76320887	24	683134	2.77449e-07	C/T	KIRREL3
Viral titer, 6 dpi	rs318216384	AX-76320995	24	710595	1.5806e-06	C/T
Viral titer, 6 dpi	rs318146300	AX-76321180	24	756265	3.7444e-08	A/G	KIRREL3
Viral titer, 6 dpi	rs316420264	AX-80897906	24	758852	5.12342e-10	A/T	KIRREL3
Viral titer, 6 dpi	rs316424273	AX-76321193	24	759788	4.65997e-10	A/C
Viral titer, 6 dpi	rs314541596	AX-76321436	24	817738	6.619e-07	C/T	ETS1
Viral titer, 6 dpi	rs312459125	AX-76321448	24	820238	2.33621e-07	A/G
Viral titer, 6 dpi	rs315334251	AX-76321517	24	836949	1.42024e-06	A/G
Viral titer, 6 dpi	rs14292586	AX-80959903	24	859726	6.55015e-09	C/G
Viral titer, 6 dpi	rs314510760	AX-80859076	24	862603	1.09906e-06	A/T
Viral titer, 6 dpi	rs312349782	AX-76321617	24	863047	9.03066e-07	G/T	ETS1
Viral titer, 6 dpi	rs315406121	AX-76322124	24	987332	1.9725e-07	C/T
Viral titer, 6 dpi	rs316089514	AX-80996074	24	992205	4.65525e-07	C/G	ETS1, FLI1, KCNJ1, 5S_rRNA
Viral titer, 6 dpi	rs315752152	AX-80756179	24	994077	6.19574e-07	C/G	ETS1, FLI1, KCNJ1, KCNJ5, 5S_rRNA
Viral titer, 6 dpi	rs317888742	AX-76298000	24	999869	4.48249e-07	C/T
Viral titer, 6 dpi	rs315834610	AX-80813244	24	1000853	3.00123e-07	C/G	ETS1, FLI1, KCNJ1, KCNJ5, 5S_rRNA
Viral titer, 6 dpi	rs313717240	AX-80779074	24	1061564	1.59456e-07	C/G
Viral titer, 6 dpi	rs16193617	AX-76299034	24	1232252	3.29485e-07	A/G	ARHGAP32
Viral titer, 6 dpi	rs316882370	AX-76299258	24	1284429	8.56191e-07	C/T
Viral titer, 6 dpi	rs15212279	AX-76299786	24	1398736	1.30959e-07	A/G
Viral titer, 6 dpi	rs15212295	AX-76299796	24	1401383	7.3667e-07	A/G
Anti-NDV antibody	rs313223427	AX-77015335	7	26777075	4.06e-06	A/G
Viral clearance (%)	rs312419519	AX-76312437	24	434537	1.8528e-06	C/T
Viral clearance (%)	rs318146300	AX-76321180	24	756265	3.6176e-06	A/G	KIRREL3
Viral clearance (%)	rs316420264	AX-80897906	24	758852	1.08876e-07	A/T
Viral clearance (%)	rs316424273	AX-76321193	24	759788	9.80484e-08	A/C	KIRREL3
Viral clearance (%)	rs14292586	AX-80959903	24	859726	7.55029e-07	C/G	ETS1
Viral clearance (%)	rs315406121	AX-76322124	24	987332	4.02992e-06	C/T
Viral clearance (%)	rs313717240	AX-80779074	24	1061564	2.53662e-06	C/G
Body weight change, day 13	rs14719237	AX-76002447	2	129398346	2.7897e-06	C/T
Body weight change, day 21	rs15640938	AX-76752643	4	86797758	4.02e-06	C/T
Body weight change, day 21	rs316117716	AX-76752651	4	86800713	3.99e-06	G/T
